# Supplementary material for: Weak selection and stochastic processes limit the emergence of antigenic variants during household transmission of influenza A viruses
Source: PLoS Pathog. 2026 May 7;22(5):e1013689. doi: 10.1371/journal.ppat.1013689 (PMC13175490; doi:10.1371/journal.ppat.1013689)
Supplement: S1 Table — Intra-host single-nucleotide variants (iSNVs) from two samples with greater than twenty iSNVs. The table was generated from a Variant Call Format file from each sample. Individual sample iSNVs were annotated with snpEff, and antigenicity was annotated with RStudio (see Methods). (XLSX) [file ppat.1013689.s010.xlsx]

## Sheet: ST1-Outlier_iSNVs
CHROM	POS	ID	REF	ALT	QUAL	FILTER	STA	STO	R1P	R1M	AD	DP	AF	NVC	FLG	HMP	Allele	Ann	Ann_Impact	Gene_Name	HGVS.c	HGVS.p	WSLH_ID	Antigenicity
A/Hong_Kong/4801/2014|EPI_ISL_233740|NA	978	NA	A	T	36.6	Sample_1	977	978	32	28	60	1959	0.0306	0	0	0	ANN=T	missense_variant	MODERATE	NA	c.971A>T	p.Asp324Val	Sample_1	Non-antigenic
A/Hong_Kong/4801/2014|EPI_ISL_233740|PB1	118	NA	A	G	34.23	Sample_1	117	118	45	13	58	1795	0.0323	0	0	3	ANN=G	missense_variant	MODERATE	PB1	c.106A>G	p.Thr36Ala	Sample_1	Non-antigenic
A/Hong_Kong/4801/2014|EPI_ISL_233740|NP	357	NA	C	T	37.07	Sample_1	356	357	74	47	121	3711	0.0326	0	0	1	ANN=T	synonymous_variant	LOW	NP	c.324C>T	p.Leu108Leu	Sample_1	Non-antigenic
A/Hong_Kong/4801/2014|EPI_ISL_233740|PB1	1539	NA	G	T	36.83	Sample_1	1538	1539	40	42	82	2365	0.0347	0	0	1	ANN=T	synonymous_variant	LOW	PB1	c.1527G>T	p.Leu509Leu	Sample_1	Non-antigenic
A/Hong_Kong/4801/2014|EPI_ISL_233740|PB1	2114	NA	C	T	34.14	Sample_1	2113	2114	22	68	90	2580	0.0349	0	0	1	ANN=T	missense_variant	MODERATE	PB1	c.2102C>T	p.Pro701Leu	Sample_1	Non-antigenic
A/Hong_Kong/4801/2014|EPI_ISL_233740|NP	1071	NA	C	T	35.85	Sample_1	1070	1071	88	95	183	4786	0.0382	2	0	2	ANN=T	synonymous_variant	LOW	NP	c.1038C>T	p.Phe346Phe	Sample_1	Non-antigenic
A/Hong_Kong/4801/2014|EPI_ISL_233740|NP	1064	NA	T	C	37.29	Sample_1	1063	1064	75	122	197	4768	0.0413	0	0	0	ANN=C	missense_variant	MODERATE	NP	c.1031T>C	p.Leu344Ser	Sample_1	Non-antigenic
A/Hong_Kong/4801/2014|EPI_ISL_233740|PB2	1728	NA	G	C	36.93	Sample_1	1727	1728	54	65	119	2814	0.0423	2	0	0	ANN=C	missense_variant	MODERATE	PB2	c.1713G>C	p.Leu571Phe	Sample_1	Non-antigenic
A/Hong_Kong/4801/2014|EPI_ISL_233740|NP	334	NA	G	A	36.45	Sample_1	333	334	97	53	150	3534	0.0424	0	0	1	ANN=A	missense_variant	MODERATE	NP	c.301G>A	p.Asp101Asn	Sample_1	Non-antigenic
A/Hong_Kong/4801/2014|EPI_ISL_233740|PB2	1729	NA	T	C	36.99	Sample_1	1728	1729	58	67	125	2778	0.045	2	0	0	ANN=C	missense_variant	MODERATE	PB2	c.1714T>C	p.Tyr572His	Sample_1	Non-antigenic
A/Hong_Kong/4801/2014|EPI_ISL_233740|HA	68	NA	A	T	36.78	Sample_1	67	68	50	29	79	1693	0.0467	0	0	0	ANN=T	missense_variant	MODERATE	HA	c.51A>T	p.Gln17His	Sample_1	Non-antigenic
A/Hong_Kong/4801/2014|EPI_ISL_233740|PA	2008	NA	C	G	36.85	Sample_1	2007	2008	84	107	191	3974	0.0481	0	0	1	ANN=G	missense_variant	MODERATE	PA	c.1996C>G	p.Leu666Val	Sample_1	Non-antigenic
A/Hong_Kong/4801/2014|EPI_ISL_233740|PA	2035	NA	A	T	36.89	Sample_1	2034	2035	85	111	196	4038	0.0485	0	0	0	ANN=T	stop_gained	HIGH	PA	c.2023A>T	p.Lys675*	Sample_1	Non-antigenic
A/Hong_Kong/4801/2014|EPI_ISL_233740|PA	2013	NA	T	C	37.1	Sample_1	2012	2013	86	109	195	3900	0.05	0	0	0	ANN=C	synonymous_variant	LOW	PA	c.2001T>C	p.Leu667Leu	Sample_1	Non-antigenic
A/Hong_Kong/4801/2014|EPI_ISL_233740|PA	2020	NA	C	G	36.89	Sample_1	2019	2020	85	111	196	3915	0.0501	4	0	0	ANN=G	missense_variant	MODERATE	PA	c.2008C>G	p.Gln670Glu	Sample_1	Non-antigenic
A/Hong_Kong/4801/2014|EPI_ISL_233740|PA	2019	NA	T	A	36.89	Sample_1	2018	2019	85	111	196	3901	0.0502	4	0	0	ANN=A	synonymous_variant	LOW	PA	c.2007T>A	p.Val669Val	Sample_1	Non-antigenic
A/Hong_Kong/4801/2014|EPI_ISL_233740|PB2	858	NA	G	C	37.15	Sample_1	857	858	65	52	117	2155	0.0543	0	0	0	ANN=C	missense_variant	MODERATE	PB2	c.843G>C	p.Leu281Phe	Sample_1	Non-antigenic
A/Hong_Kong/4801/2014|EPI_ISL_233740|PA	1912	NA	G	A	37.44	Sample_1	1911	1912	98	126	224	4014	0.0558	0	0	0	ANN=A	missense_variant	MODERATE	PA	c.1900G>A	p.Gly634Ser	Sample_1	Non-antigenic
A/Hong_Kong/4801/2014|EPI_ISL_233740|HA	271	NA	C	A	37.17	Sample_1	270	271	98	73	171	2849	0.06	0	0	0	ANN=A	missense_variant	MODERATE	HA	c.254C>A	p.Ala85Asp	Sample_1	Non-antigenic
A/Hong_Kong/4801/2014|EPI_ISL_233740|HA	569	NA	G	A	37.42	Sample_1	568	569	127	88	215	3197	0.0673	0	0	0	ANN=A	missense_variant	MODERATE	HA	c.552G>A	p.Met184Ile	Sample_1	Antigenic
A/Hong_Kong/4801/2014|EPI_ISL_233740|NA	1397	NA	C	T	33.86	Sample_1	1396	1397	13	41	54	770	0.0701	2	0	1	ANN=T	missense_variant	MODERATE	NA	c.1390C>T	p.Leu464Phe	Sample_1	Non-antigenic
A/Hong_Kong/4801/2014|EPI_ISL_233740|NA	1103	NA	A	G	37.34	Sample_1	1102	1103	48	77	125	1780	0.0702	0	0	0	ANN=G	missense_variant	MODERATE	NA	c.1096A>G	p.Ile366Val	Sample_1	Non-antigenic
A/Hong_Kong/4801/2014|EPI_ISL_233740|NA	1264	NA	T	C	37.39	Sample_1	1263	1264	46	93	139	1933	0.0719	0	0	1	ANN=C	synonymous_variant	LOW	NA	c.1257T>C	p.Asn419Asn	Sample_1	Non-antigenic
A/Hong_Kong/4801/2014|EPI_ISL_233740|PB1	1142	NA	A	G	37.44	Sample_1	1141	1142	74	78	152	1925	0.079	0	0	1	ANN=G	missense_variant	MODERATE	PB1	c.1130A>G	p.Asp377Gly	Sample_1	Non-antigenic
A/Hong_Kong/4801/2014|EPI_ISL_233740|PB1	1211	NA	C	T	37.39	Sample_1	1210	1211	67	91	158	1999	0.079	0	0	0	ANN=T	missense_variant	MODERATE	PB1	c.1199C>T	p.Thr400Ile	Sample_1	Non-antigenic
A/Hong_Kong/4801/2014|EPI_ISL_233740|HA	1481	NA	A	G	37.53	Sample_1	1480	1481	71	126	197	2473	0.0797	0	0	0	ANN=G	synonymous_variant	LOW	HA	c.1464A>G	p.Lys488Lys	Sample_1	Non-antigenic
A/Hong_Kong/4801/2014|EPI_ISL_233740|PB1	694	NA	A	G	37.17	Sample_1	693	694	78	48	126	1560	0.0808	0	0	1	ANN=G	missense_variant	MODERATE	PB1	c.682A>G	p.Thr228Ala	Sample_1	Non-antigenic
A/Hong_Kong/4801/2014|EPI_ISL_233740|PB2	1404	NA	A	G	37.88	Sample_1	1403	1404	105	155	260	2079	0.1251	0	0	0	ANN=G	synonymous_variant	LOW	PB2	c.1389A>G	p.Val463Val	Sample_1	Non-antigenic
A/Singapore/INFIMH-16-0019/2016|EPI_ISL_296168|PB1	1401	NA	G	A	34.22	Sample_2	1400	1401	9	6	15	498	0.0301	1	0	0	ANN=A	synonymous_variant	LOW	PB1	c.1389G>A	p.Val463Val	Sample_2	Non-antigenic
A/Singapore/INFIMH-16-0019/2016|EPI_ISL_296168|HA	1650	NA	G	A	34.22	Sample_2	1649	1650	7	8	15	492	0.0305	0	0	0	ANN=A	missense_variant	MODERATE	HA	c.1633G>A	p.Val545Ile	Sample_2	Non-antigenic
A/Singapore/INFIMH-16-0019/2016|EPI_ISL_296168|HA	782	NA	A	G	34.68	Sample_2	781	782	18	19	37	1209	0.0306	0	0	2	ANN=G	synonymous_variant	LOW	HA	c.765A>G	p.Pro255Pro	Sample_2	Non-antigenic
A/Singapore/INFIMH-16-0019/2016|EPI_ISL_296168|HA	250	NA	A	G	35.38	Sample_2	249	250	18	12	30	976	0.0307	1	0	1	ANN=G	missense_variant	MODERATE	HA	c.233A>G	p.Glu78Gly	Sample_2	Antigenic
A/Singapore/INFIMH-16-0019/2016|EPI_ISL_296168|PB2	1110	NA	G	A	35.02	Sample_2	1109	1110	12	11	23	730	0.0315	0	0	0	ANN=A	missense_variant	MODERATE	PB2	c.1095G>A	p.Met365Ile	Sample_2	Non-antigenic
A/Singapore/INFIMH-16-0019/2016|EPI_ISL_296168|HA	1379	NA	T	C	35.44	Sample_2	1378	1379	9	16	25	782	0.032	0	0	1	ANN=C	synonymous_variant	LOW	HA	c.1362T>C	p.Asp454Asp	Sample_2	Non-antigenic
A/Singapore/INFIMH-16-0019/2016|EPI_ISL_296168|HA	812	NA	A	G	34.81	Sample_2	811	812	18	20	38	1170	0.0325	0	0	2	ANN=G	synonymous_variant	LOW	HA	c.795A>G	p.Gly265Gly	Sample_2	Non-antigenic
A/Singapore/INFIMH-16-0019/2016|EPI_ISL_296168|HA	251	NA	A	G	35.7	Sample_2	250	251	20	14	34	999	0.034	1	0	0	ANN=G	synonymous_variant	LOW	HA	c.234A>G	p.Glu78Glu	Sample_2	Antigenic
A/Singapore/INFIMH-16-0019/2016|EPI_ISL_296168|HA	998	NA	A	G	35.98	Sample_2	997	998	19	17	36	1042	0.0345	0	0	0	ANN=G	synonymous_variant	LOW	HA	c.981A>G	p.Gln327Gln	Sample_2	Antigenic
A/Singapore/INFIMH-16-0019/2016|EPI_ISL_296168|HA	155	NA	G	A	34.47	Sample_2	154	155	21	8	29	821	0.0353	0	0	2	ANN=A	synonymous_variant	LOW	HA	c.138G>A	p.Thr46Thr	Sample_2	Non-antigenic
A/Singapore/INFIMH-16-0019/2016|EPI_ISL_296168|HA	326	NA	C	T	33.57	Sample_2	325	326	24	18	42	1151	0.0365	0	0	4	ANN=T	synonymous_variant	LOW	HA	c.309C>T	p.Phe103Phe	Sample_2	Antigenic
A/Singapore/INFIMH-16-0019/2016|EPI_ISL_296168|HA	710	NA	G	A	34.76	Sample_2	709	710	22	21	43	1173	0.0367	0	0	2	ANN=A	synonymous_variant	LOW	HA	c.693G>A	p.Pro231Pro	Sample_2	Antigenic
A/Singapore/INFIMH-16-0019/2016|EPI_ISL_296168|HA	386	NA	C	A	36.12	Sample_2	385	386	23	15	38	1033	0.0368	1	0	0	ANN=A	synonymous_variant	LOW	HA	c.369C>A	p.Ser123Ser	Sample_2	Non-antigenic
A/Singapore/INFIMH-16-0019/2016|EPI_ISL_296168|HA	1286	NA	G	A	35.32	Sample_2	1285	1286	11	17	28	759	0.0369	0	0	1	ANN=A	synonymous_variant	LOW	HA	c.1269G>A	p.Gln423Gln	Sample_2	Non-antigenic
A/Singapore/INFIMH-16-0019/2016|EPI_ISL_296168|HA	548	NA	C	T	35.38	Sample_2	547	548	14	22	36	968	0.0372	0	0	0	ANN=T	synonymous_variant	LOW	HA	c.531C>T	p.Tyr177Tyr	Sample_2	Non-antigenic
A/Singapore/INFIMH-16-0019/2016|EPI_ISL_296168|HA	721	NA	C	T	34.21	Sample_2	720	721	21	22	43	1157	0.0372	0	0	3	ANN=T	missense_variant	MODERATE	HA	c.704C>T	p.Ser235Phe	Sample_2	Antigenic
A/Singapore/INFIMH-16-0019/2016|EPI_ISL_296168|HA	1104	NA	G	A	35.84	Sample_2	1103	1104	22	11	33	886	0.0372	1	0	0	ANN=A	missense_variant	MODERATE	HA	c.1087G>A	p.Val363Met	Sample_2	Non-antigenic
A/Singapore/INFIMH-16-0019/2016|EPI_ISL_296168|HA	296	NA	T	C	35.95	Sample_2	295	296	28	15	43	1135	0.0379	0	0	0	ANN=C	synonymous_variant	LOW	HA	c.279T>C	p.Asp93Asp	Sample_2	Non-antigenic
A/Singapore/INFIMH-16-0019/2016|EPI_ISL_296168|HA	1121	NA	C	T	34.51	Sample_2	1120	1121	19	11	30	773	0.0388	0	0	2	ANN=T	synonymous_variant	LOW	HA	c.1104C>T	p.Gly368Gly	Sample_2	Non-antigenic
A/Singapore/INFIMH-16-0019/2016|EPI_ISL_296168|HA	231	NA	T	C	35.76	Sample_2	230	231	23	15	38	978	0.0389	0	0	0	ANN=C	missense_variant	MODERATE	HA	c.214T>C	p.Tyr72His	Sample_2	Non-antigenic
A/Singapore/INFIMH-16-0019/2016|EPI_ISL_296168|HA	189	NA	C	T	35.68	Sample_2	188	189	23	10	33	839	0.0393	0	0	1	ANN=T	synonymous_variant	LOW	HA	c.172C>T	p.Leu58Leu	Sample_2	Non-antigenic
A/Singapore/INFIMH-16-0019/2016|EPI_ISL_296168|HA	544	NA	A	C	35.45	Sample_2	543	544	16	22	38	950	0.04	1	0	0	ANN=C	missense_variant	MODERATE	HA	c.527A>C	p.Lys176Thr	Sample_2	Antigenic
A/Singapore/INFIMH-16-0019/2016|EPI_ISL_296168|HA	200	NA	C	T	35.7	Sample_2	199	200	24	11	35	871	0.0402	0	0	1	ANN=T	synonymous_variant	LOW	HA	c.183C>T	p.Asn61Asn	Sample_2	Antigenic
A/Singapore/INFIMH-16-0019/2016|EPI_ISL_296168|HA	541	NA	C	A	35.44	Sample_2	540	541	16	22	38	943	0.0403	1	0	0	ANN=A	missense_variant	MODERATE	HA	c.524C>A	p.Ser175Tyr	Sample_2	Antigenic
A/Singapore/INFIMH-16-0019/2016|EPI_ISL_296168|HA	63	NA	A	G	35.33	Sample_2	62	63	17	7	24	592	0.0405	0	0	0	ANN=G	missense_variant	MODERATE	HA	c.46A>G	p.Thr16Ala	Sample_2	Non-antigenic
A/Singapore/INFIMH-16-0019/2016|EPI_ISL_296168|HA	555	NA	T	C	35.85	Sample_2	554	555	16	23	39	962	0.0405	1	0	0	ANN=C	synonymous_variant	LOW	HA	c.538T>C	p.Leu180Leu	Sample_2	Antigenic
A/Singapore/INFIMH-16-0019/2016|EPI_ISL_296168|HA	1042	NA	G	A	34.3	Sample_2	1041	1042	23	17	40	985	0.0406	0	0	3	ANN=A	missense_variant	MODERATE	HA	c.1025G>A	p.Arg342Lys	Sample_2	Non-antigenic
A/Singapore/INFIMH-16-0019/2016|EPI_ISL_296168|HA	340	NA	A	G	36.12	Sample_2	339	340	25	21	46	1127	0.0408	1	0	0	ANN=G	missense_variant	MODERATE	HA	c.323A>G	p.Lys108Arg	Sample_2	Antigenic
A/Singapore/INFIMH-16-0019/2016|EPI_ISL_296168|HA	496	NA	A	G	35.43	Sample_2	495	496	17	21	38	921	0.0413	1	0	0	ANN=G	missense_variant	MODERATE	HA	c.479A>G	p.Lys160Arg	Sample_2	Antigenic
A/Singapore/INFIMH-16-0019/2016|EPI_ISL_296168|HA	1313	NA	A	T	35.44	Sample_2	1312	1313	10	22	32	775	0.0413	0	0	0	ANN=T	synonymous_variant	LOW	HA	c.1296A>T	p.Thr432Thr	Sample_2	Non-antigenic
A/Singapore/INFIMH-16-0019/2016|EPI_ISL_296168|PB1	1170	NA	G	A	33.93	Sample_2	1169	1170	9	10	19	459	0.0414	0	0	2	ANN=A	synonymous_variant	LOW	PB1	c.1158G>A	p.Arg386Arg	Sample_2	Non-antigenic
A/Singapore/INFIMH-16-0019/2016|EPI_ISL_296168|HA	43	NA	G	A	34.61	Sample_2	42	43	15	6	21	506	0.0415	0	0	0	ANN=A	missense_variant	MODERATE	HA	c.26G>A	p.Cys9Tyr	Sample_2	Non-antigenic
A/Singapore/INFIMH-16-0019/2016|EPI_ISL_296168|HA	497	NA	A	T	35.78	Sample_2	496	497	17	22	39	933	0.0418	1	0	0	ANN=T	missense_variant	MODERATE	HA	c.480A>T	p.Lys160Asn	Sample_2	Antigenic
A/Singapore/INFIMH-16-0019/2016|EPI_ISL_296168|HA	578	NA	T	G	35.83	Sample_2	577	578	20	20	40	958	0.0418	0	0	1	ANN=G	missense_variant	MODERATE	HA	c.561T>G	p.Asn187Lys	Sample_2	Antigenic
A/Singapore/INFIMH-16-0019/2016|EPI_ISL_296168|HA	337	NA	A	G	36.2	Sample_2	336	337	25	23	48	1142	0.042	1	0	0	ANN=G	missense_variant	MODERATE	HA	c.320A>G	p.Asn107Ser	Sample_2	Antigenic
A/Singapore/INFIMH-16-0019/2016|EPI_ISL_296168|HA	281	NA	A	G	33.21	Sample_2	280	281	28	20	48	1141	0.0421	0	0	5	ANN=G	synonymous_variant	LOW	HA	c.264A>G	p.Gly88Gly	Sample_2	Non-antigenic
A/Singapore/INFIMH-16-0019/2016|EPI_ISL_296168|HA	557	NA	A	G	35.93	Sample_2	556	557	18	23	41	968	0.0424	1	0	0	ANN=G	synonymous_variant	LOW	HA	c.540A>G	p.Leu180Leu	Sample_2	Antigenic
A/Singapore/INFIMH-16-0019/2016|EPI_ISL_296168|HA	643	NA	C	T	36.26	Sample_2	642	643	25	24	49	1139	0.043	0	0	1	ANN=T	missense_variant	MODERATE	HA	c.626C>T	p.Ser209Phe	Sample_2	Antigenic
A/Singapore/INFIMH-16-0019/2016|EPI_ISL_296168|NA	300	NA	C	A	35.77	Sample_2	299	300	19	9	28	647	0.0433	0	0	1	ANN=A	missense_variant	MODERATE	NA	c.293C>A	p.Ala98Glu	Sample_2	Non-antigenic
A/Singapore/INFIMH-16-0019/2016|EPI_ISL_296168|HA	653	NA	A	T	36.35	Sample_2	652	653	28	24	52	1171	0.0444	0	0	0	ANN=T	synonymous_variant	LOW	HA	c.636A>T	p.Ala212Ala	Sample_2	Antigenic
A/Singapore/INFIMH-16-0019/2016|EPI_ISL_296168|HA	608	NA	T	G	32.66	Sample_2	607	608	29	20	49	1089	0.045	0	0	6	ANN=G	synonymous_variant	LOW	HA	c.591T>G	p.Gly197Gly	Sample_2	Non-antigenic
A/Singapore/INFIMH-16-0019/2016|EPI_ISL_296168|HA	1277	NA	G	A	35.7	Sample_2	1276	1277	13	23	36	798	0.0451	0	0	1	ANN=A	synonymous_variant	LOW	HA	c.1260G>A	p.Gly420Gly	Sample_2	Non-antigenic
A/Singapore/INFIMH-16-0019/2016|EPI_ISL_296168|HA	1166	NA	T	C	35.86	Sample_2	1165	1166	15	20	35	771	0.0454	0	0	0	ANN=C	synonymous_variant	LOW	HA	c.1149T>C	p.Leu383Leu	Sample_2	Non-antigenic
A/Singapore/INFIMH-16-0019/2016|EPI_ISL_296168|HA	893	NA	G	A	35.25	Sample_2	892	893	27	27	54	1184	0.0456	0	0	2	ANN=A	synonymous_variant	LOW	HA	c.876G>A	p.Lys292Lys	Sample_2	Antigenic
A/Singapore/INFIMH-16-0019/2016|EPI_ISL_296168|HA	1281	NA	A	G	35.6	Sample_2	1280	1281	12	24	36	790	0.0456	0	0	0	ANN=G	missense_variant	MODERATE	HA	c.1264A>G	p.Ile422Val	Sample_2	Non-antigenic
A/Singapore/INFIMH-16-0019/2016|EPI_ISL_296168|PA	1835	NA	C	T	36.36	Sample_2	1834	1835	15	29	44	951	0.0463	0	0	0	ANN=T	missense_variant	MODERATE	PA	c.1823C>T	p.Thr608Ile	Sample_2	Non-antigenic
A/Singapore/INFIMH-16-0019/2016|EPI_ISL_296168|HA	458	NA	T	A	35.79	Sample_2	457	458	19	22	41	882	0.0465	1	0	0	ANN=A	synonymous_variant	LOW	HA	c.441T>A	p.Thr147Thr	Sample_2	Antigenic
A/Singapore/INFIMH-16-0019/2016|EPI_ISL_296168|HA	477	NA	T	G	35.79	Sample_2	476	477	20	23	43	921	0.0467	0	0	0	ANN=G	missense_variant	MODERATE	HA	c.460T>G	p.Ser154Ala	Sample_2	Antigenic
A/Singapore/INFIMH-16-0019/2016|EPI_ISL_296168|HA	447	NA	G	A	35.8	Sample_2	446	447	19	23	42	894	0.047	0	0	0	ANN=A	missense_variant	MODERATE	HA	c.430G>A	p.Ala144Thr	Sample_2	Antigenic
A/Singapore/INFIMH-16-0019/2016|EPI_ISL_296168|HA	383	NA	A	C	36.08	Sample_2	382	383	25	23	48	1019	0.0471	1	0	1	ANN=C	synonymous_variant	LOW	HA	c.366A>C	p.Ala122Ala	Sample_2	Non-antigenic
A/Singapore/INFIMH-16-0019/2016|EPI_ISL_296168|HA	392	NA	A	G	36.11	Sample_2	391	392	24	25	49	1041	0.0471	0	0	1	ANN=G	synonymous_variant	LOW	HA	c.375A>G	p.Arg125Arg	Sample_2	Antigenic
A/Singapore/INFIMH-16-0019/2016|EPI_ISL_296168|HA	457	NA	C	A	35.82	Sample_2	456	457	19	23	42	887	0.0474	1	0	1	ANN=A	missense_variant	MODERATE	HA	c.440C>A	p.Thr147Asn	Sample_2	Antigenic
A/Singapore/INFIMH-16-0019/2016|EPI_ISL_296168|HA	977	NA	A	C	36.3	Sample_2	976	977	24	28	52	1098	0.0474	0	0	1	ANN=C	synonymous_variant	LOW	HA	c.960A>C	p.Ala320Ala	Sample_2	Antigenic
A/Singapore/INFIMH-16-0019/2016|EPI_ISL_296168|HA	452	NA	G	A	35.81	Sample_2	451	452	19	23	42	883	0.0476	1	0	0	ANN=A	synonymous_variant	LOW	HA	c.435G>A	p.Gly145Gly	Sample_2	Antigenic
A/Singapore/INFIMH-16-0019/2016|EPI_ISL_296168|HA	932	NA	A	C	35.12	Sample_2	931	932	23	30	53	1111	0.0477	0	0	2	ANN=C	synonymous_variant	LOW	HA	c.915A>C	p.Pro305Pro	Sample_2	Non-antigenic
A/Singapore/INFIMH-16-0019/2016|EPI_ISL_296168|HA	428	NA	C	A	33.52	Sample_2	427	428	20	23	43	888	0.0484	1	0	4	ANN=A	missense_variant	MODERATE	HA	c.411C>A	p.Asp137Glu	Sample_2	Antigenic
A/Singapore/INFIMH-16-0019/2016|EPI_ISL_296168|HA	1259	NA	G	A	35.95	Sample_2	1258	1259	12	29	41	844	0.0486	0	0	1	ANN=A	synonymous_variant	LOW	HA	c.1242G>A	p.Glu414Glu	Sample_2	Non-antigenic
A/Singapore/INFIMH-16-0019/2016|EPI_ISL_296168|HA	426	NA	G	A	35.83	Sample_2	425	426	19	24	43	881	0.0488	1	0	1	ANN=A	missense_variant	MODERATE	HA	c.409G>A	p.Asp137Asn	Sample_2	Antigenic
A/Singapore/INFIMH-16-0019/2016|EPI_ISL_296168|HA	1223	NA	G	A	31.74	Sample_2	1222	1223	11	29	40	805	0.0497	0	0	4	ANN=A	synonymous_variant	LOW	HA	c.1206G>A	p.Gly402Gly	Sample_2	Non-antigenic
A/Singapore/INFIMH-16-0019/2016|EPI_ISL_296168|PB1	2206	NA	T	C	33.66	Sample_2	2205	2206	1	11	12	239	0.0502	1	0	1	ANN=C	missense_variant	MODERATE	PB1	c.2194T>C	p.Ser732Pro	Sample_2	Non-antigenic
A/Singapore/INFIMH-16-0019/2016|EPI_ISL_296168|PB2	1690	NA	G	A	35.16	Sample_2	1689	1690	22	22	44	805	0.0547	0	0	2	ANN=A	missense_variant	MODERATE	PB2	c.1675G>A	p.Ala559Thr	Sample_2	Non-antigenic
A/Singapore/INFIMH-16-0019/2016|EPI_ISL_296168|PB2	1831	NA	G	T	36.41	Sample_2	1830	1831	16	24	40	720	0.0556	0	0	1	ANN=T	missense_variant	MODERATE	PB2	c.1816G>T	p.Val606Leu	Sample_2	Non-antigenic
