# Supplementary material for: Weak selection and stochastic processes limit the emergence of antigenic variants during household transmission of influenza A viruses
Source: PLoS Pathog. 2026 May 7;22(5):e1013689. doi: 10.1371/journal.ppat.1013689 (PMC13175490; doi:10.1371/journal.ppat.1013689)
Supplement: S2 Table — Merge_ID denotes the year and subtype of the sample. Genes shown: PB2 (polymerase basic 2), PB1 (polymerase basic 1), PA (polymerase acidic), HA (hemagglutinin), NP (nucleoprotein), and NA (neuraminidase). Not included: MP (matrix; M1/M2) and NS (nonstructural; NS1/NEP) due to overlapping reading frames. (XLSX) [file ppat.1013689.s011.xlsx]

## Sheet: ST2-Household_iSNVs
AA	iSNV	Donor_ID	Recipient_ID	Donor_AF	Recipient_AF	Merge_ID	Ann
G187G	A594G-NP	Donor 1	Recipient 1a	0.1003	0.1488	18-19_H1N1	synonymous_variant
T22A	A97G-NP	Donor 1	Recipient 1b	0.242	0.2977	18-19_H1N1	missense_variant
C471C	C1485T-HA	Donor 1	Recipient 1a	0.3164	0.1427	18-19_H1N1	synonymous_variant
C471C	C1485T-HA	Donor 1	Recipient 1b	0.3164	0.7063	18-19_H1N1	synonymous_variant
C471C	C1485T-HA	Donor 1	Recipient 1c	0.3164	0.9991	18-19_H1N1	synonymous_variant
P627P	C1893T-PB1	Donor 2	Recipient 2	0.1045	0.2876	17-18_H3N2	synonymous_variant
A270S	G823T-PB2	Donor 3	Recipient 3a	0.6047	0.1471	17-18_H1N1	missense_variant
A270S	G823T-PB2	Donor 3	Recipient 3b	0.6047	0.058	17-18_H1N1	missense_variant
N346N	T1050C-PB1	Donor 4	Recipient 4	0.5705	0.761	18-19_H1N1	synonymous_variant
I185T	T626C-HA	Donor 5	Recipient 5	0.3767	1	18-19_H1N1	missense_variant
