# Supplementary material for: Weak selection and stochastic processes limit the emergence of antigenic variants during household transmission of influenza A viruses
Source: PLoS Pathog. 2026 May 7;22(5):e1013689. doi: 10.1371/journal.ppat.1013689 (PMC13175490; doi:10.1371/journal.ppat.1013689)
Supplement: S3 Table — Genes shown: PB2 (polymerase basic 2), PB1 (polymerase basic 1), PA (polymerase acidic), HA (hemagglutinin), NP (nucleoprotein), and NA (neuraminidase). Not included: MP (matrix; M1/M2) and NS (nonstructural; NS1/NEP) due to overlapping reading frames. (XLSX) [file ppat.1013689.s012.xlsx]

## Sheet: Sheet
Figure 2A
Test: shapiro.test
Comparison: normality
product	Mutation	n	W	p_value	is_normal
<fct>	<chr>	<int>	<dbl>	<dbl>	<lgl>
PB2	Nonsynonymous	257	0.823	2.03e-16	FALSE
PB2	Synonymous	257	0.337	1.7e-29	FALSE
PB1	Nonsynonymous	257	0.895	2.1e-12	FALSE
PB1	Synonymous	257	0.619	1.58e-23	FALSE
PA	Nonsynonymous	257	0.893	1.74e-12	FALSE
PA	Synonymous	257	0.592	3.31e-24	FALSE
HA	Nonsynonymous	257	0.734	5.06e-20	FALSE
HA	Synonymous	257	0.399	2.2e-28	FALSE
NP	Nonsynonymous	257	0.92	1.48e-10	FALSE
NP	Synonymous	257	0.529	1.03e-25	FALSE
NA	Nonsynonymous	257	0.838	1.14e-15	FALSE
NA	Synonymous	257	0.621	1.79e-23	FALSE
Test: wilcox.test(x, y, paired = TRUE)
Comparison: πN vs πS
product	n	statistic	p_value	label
<fct>	<int>	<dbl>	<dbl>	<chr>
PB2	257	3810	9.92e-27	***
PB1	257	5437	4.46e-20	***
PA	257	3942	3.26e-26	***
HA	257	5318	3.79e-21	***
NP	257	4048	1.38e-25	***
NA	257	7994	3.02e-10	***
Figure 2B
Test: shapiro.test
Comparison: normality
product	n	W	p_value	is_normal
<fct>	<int>	<dbl>	<dbl>	<lgl>
PB2	257	0.354	3.4e-29	FALSE
PB1	257	0.653	1.4e-22	FALSE
PA	257	0.596	4.2e-24	FALSE
HA	257	0.471	5.65e-27	FALSE
NP	257	0.535	1.4e-25	FALSE
NA	257	0.654	1.51e-22	FALSE
Test: wilcox.test(x, mu = 0)
Comparison: πN – πS vs. mu
product	n	statistic	p_value	label
<fct>	<int>	<dbl>	<dbl>	<chr>
PB2	257	3810	9.92e-27	***
PB1	257	5437	4.46e-20	***
PA	257	3942	3.26e-26	***
HA	257	5318	3.79e-21	***
NP	257	4048	1.38e-25	***
NA	257	7994	3.02e-10	***
Figure 3C
Test: shapiro.test
Comparison: normality
Gene	Group	n	W	p_value	is_normal
<chr>	<chr>	<int>	<dbl>	<dbl>	<lgl>
HA	Donor	40	0.836	4.19e-05	FALSE
HA	Recipient	40	0.764	1.33e-06	FALSE
NA	Donor	40	0.873	0.00035	FALSE
NA	Recipient	40	0.737	4.21e-07	FALSE
NP	Donor	40	0.823	2.07e-05	FALSE
NP	Recipient	40	0.904	0.00251	FALSE
PA	Donor	40	0.926	0.0122	FALSE
PA	Recipient	40	0.922	0.00862	FALSE
PB1	Donor	40	0.856	0.000127	FALSE
PB1	Recipient	40	0.841	5.42e-05	FALSE
PB2	Donor	40	0.862	0.000178	FALSE
PB2	Recipient	40	0.87	0.000288	FALSE
Test: wilcox.test(x, y, paired = TRUE)
Comparison: Donor πN vs Recipient πN
Gene	n	statistic	p_value	significant
<fct>	<int>	<dbl>	<dbl>	<lgl>
PB2	40	244	0.025	TRUE
PB1	40	288	0.103	FALSE
PA	40	414	0.963	FALSE
HA	40	356	0.476	FALSE
NP	40	367	0.572	FALSE
NA	40	474	0.393	FALSE
Figure 3D
Test: shapiro.test
Comparison: normality
Gene	Group	n	W	p_value	is_normal
<chr>	<chr>	<int>	<dbl>	<dbl>	<lgl>
HA	Donor	40	0.659	2.22e-08	FALSE
HA	Recipient	40	0.444	3.98e-11	FALSE
NA	Donor	40	0.809	1.05e-05	FALSE
NA	Recipient	40	0.445	4.05e-11	FALSE
NP	Donor	40	0.874	0.000358	FALSE
NP	Recipient	40	0.378	8e-12	FALSE
PA	Donor	40	0.741	4.95e-07	FALSE
PA	Recipient	40	0.459	5.77e-11	FALSE
PB1	Donor	40	0.66	2.27e-08	FALSE
PB1	Recipient	40	0.424	2.4e-11	FALSE
PB2	Donor	40	0.748	6.68e-07	FALSE
PB2	Recipient	40	0.332	2.82e-12	FALSE
Test: wilcox.test(x, y, paired = TRUE)
Comparison: Donor πS vs Recipient πS
Gene	n	statistic	p_value	significant
<fct>	<int>	<dbl>	<dbl>	<lgl>
PB2	40	352	0.444	FALSE
PB1	40	418	0.921	FALSE
PA	40	397	0.868	FALSE
HA	40	432	0.775	FALSE
NP	40	407	0.973	FALSE
NA	40	376	0.656	FALSE
Figure 3E
Test: shapiro.test
Comparison: normality
Gene	Group	n	W	p_value	is_normal
<fct>	<chr>	<int>	<dbl>	<dbl>	<lgl>
PB2	Donor	40	0.792	4.71e-06	FALSE
PB2	Recipient	40	0.367	6.18e-12	FALSE
PB1	Donor	40	0.645	1.37e-08	FALSE
PB1	Recipient	40	0.437	3.33e-11	FALSE
PA	Donor	40	0.799	6.53e-06	FALSE
PA	Recipient	40	0.45	4.65e-11	FALSE
HA	Donor	40	0.582	1.8e-09	FALSE
HA	Recipient	40	0.471	7.87e-11	FALSE
NP	Donor	40	0.807	9.36e-06	FALSE
NP	Recipient	40	0.409	1.65e-11	FALSE
NA	Donor	40	0.917	0.00626	FALSE
NA	Recipient	40	0.492	1.36e-10	FALSE
Test: wilcox.test(x, mu = 0)
Comparison: πN – πS vs. mu
Gene	Group	n	statistic	p_value	label
<fct>	<chr>	<int>	<dbl>	<dbl>	<chr>
PB2	Donor	40	79	8.87e-06	***
PB2	Recipient	40	120	3.81e-05	***
PB1	Donor	40	75	1.14e-05	***
PB1	Recipient	40	156	0.000402	***
PA	Donor	40	92	1.97e-05	***
PA	Recipient	40	124	5.08e-05	***
HA	Donor	40	3	4.64e-08	***
HA	Recipient	40	77	1.06e-06	***
NP	Donor	40	27	2.72e-07	***
NP	Recipient	40	125	0.000223	***
NA	Donor	40	249	0.0499	*
NA	Recipient	40	166	0.00309	**
Test: wilcox.test(x, y, paired = TRUE)
Comparison: Donor πN – πS vs Recipient πN – πS
Gene	n	statistic	p_value	significant
<fct>	<int>	<dbl>	<dbl>	<lgl>
PB2	40	424	0.858	FALSE
PB1	40	354	0.46	FALSE
PA	40	420	0.9	FALSE
HA	40	372	0.618	FALSE
NP	40	382	0.715	FALSE
NA	40	431	0.785	FALSE
Figure 4
Test: shapiro.test
Comparison: normality
Region	Group	n	W	p_value	is_normal
<fct>	<fct>	<int>	<dbl>	<dbl>	<lgl>
Antigenic	Donor	40	0.567	1.14e-09	FALSE
Antigenic	Recipient	40	0.624	6.84e-09	FALSE
Antigenic	All	1542	0.237	7.62e-62	FALSE
Non-antigenic	Donor	40	0.611	4.44e-09	FALSE
Non-antigenic	Recipient	40	0.587	2.07e-09	FALSE
Non-antigenic	All	257	0.612	1.08e-23	FALSE
Test: wilcox.test(x, y, paired = TRUE) for donor-recipient comparisons; wilcox.test(x, y, paired = FALSE) for "All" comparisons
Comparison: Comparing πN – πS between various groups
Region	comparison	statistic	p_value	label
<fct>	<chr>	<dbl>	<dbl>	<chr>
Antigenic	Donor vs Recipient	351	0.783	ns
Antigenic	Donor vs All	28444	0.394	ns
Antigenic	Recipient vs All	25470	0.0559	ns
Non-antigenic	Donor vs Recipient	340	0.354	ns
Non-antigenic	Donor vs All	4301	0.097	ns
Non-antigenic	Recipient vs All	4425	0.157	ns
Test: wilcox.test(x, mu = 0)
Comparison: πN – πS vs. mu
Region	Group	n	statistic	p_value	label
<fct>	<fct>	<int>	<dbl>	<dbl>	<chr>
Antigenic	Donor	40	142	0.0231	*
Antigenic	Recipient	40	163	0.0131	*
Antigenic	All	1542	186681	5.35e-20	***
Non-antigenic	Donor	40	14	1.06e-07	***
Non-antigenic	Recipient	40	60	1.83e-07	***
Non-antigenic	All	257	4946	3.05e-22	***
Test: wilcox.test(x, y, paired = TRUE) for donor and recipient comparisons; wilcox.test(x, y, paired = FALSE) for "All" comparisons
Comparison: Antigenic vs. non-antigenic πN – πS per group
Group	a	n	paired	statistic	p_value	label
<fct>	<list>	<list>	<lgl>	<dbl>	<dbl>	<chr>
Donor	40	40	TRUE	490	0.285	ns
Recipient	40	40	TRUE	456	0.545	ns
All	1542	257	FALSE	248636	3.69e-11	***
Median πN – πS values
Region	Group	median_per10k
<fct>	<fct>	<dbl>
Antigenic	Donor	0
Antigenic	Recipient	-1.31
Antigenic	All	0
Non-antigenic	Donor	-1.95
Non-antigenic	Recipient	-1.88
Non-antigenic	All	-1.48
Percent πN – πS values that are positive, negative, zero
Region	n_total	n_neg	n_zero	n_pos	pct_neg	pct_zero	pct_pos
<fct>	<int>	<int>	<int>	<int>	<dbl>	<dbl>	<dbl>
Antigenic	1542	609	490	443	39.5	31.8	28.7
Non-antigenic	257	206	1	50	80.2	0.389	19.5
S1B Fig
Test: wilcox.test(x, y, paired = FALSE)
Comparison: iSNV counts between vaccinated and unvaccinated individuals
Merge_ID	n	statistic	p_value	label
<chr>	<dbl>	<dbl>	<chr>	<lgl>
2017–18 H3N2	92	957	0.748	ns
2018–19 H3N2	47	200	0.819	ns
2017–18 H1N1	21	64	0.557	ns
2018–19 H1N1	50	292	0.976	ns
Medians
Merge_ID	Group	median_Count
2017–18 H3N2	Vaccinated	5
2017–18 H3N2	Unvaccinated	4
2017–18 H3N2	Either	4.5
2017–18 H3N2	Either	4.5
2018–19 H3N2	Vaccinated	2
2018–19 H3N2	Unvaccinated	1.5
2018–19 H3N2	Either	2
2018–19 H3N2	Either	2
2017–18 H1N1	Vaccinated	4
2017–18 H1N1	Unvaccinated	3
2017–18 H1N1	Either	3
2017–18 H1N1	Either	3
2018–19 H1N1	Vaccinated	3
2018–19 H1N1	Unvaccinated	6
2018–19 H1N1	Either	4
2018–19 H1N1	Either	4
All seasons	Vaccinated	3
All seasons	Unvaccinated	4
All seasons	Either	4
All seasons	Either	4
S2A Fig							S2B Fig
Test: shapiro.test							Test: shapiro.test
Comparison: normality							Comparison: normality
product	Mutation	n	W	p_value	is_normal		product	Mutation	n	W	p_value	is_normal
<fct>	<chr>	<int>	<dbl>	<dbl>	<lgl>		<fct>	<chr>	<int>	<dbl>	<dbl>	<lgl>
PB2	Nonsynonymous	108	0.774	1.34e-11	FALSE		PB2	Nonsynonymous	64	0.884	2.08e-05	FALSE
PB2	Synonymous	108	0.247	4.64e-21	FALSE		PB2	Synonymous	64	0.634	2.3e-11	FALSE
PB1	Nonsynonymous	108	0.893	2.95e-07	FALSE		PB1	Nonsynonymous	64	0.915	0.0003	FALSE
PB1	Synonymous	108	0.511	2.59e-17	FALSE		PB1	Synonymous	64	0.82	2.3e-07	FALSE
PA	Nonsynonymous	108	0.86	1.08e-08	FALSE		PA	Nonsynonymous	64	0.908	0.000168	FALSE
PA	Synonymous	108	0.561	1.95e-16	FALSE		PA	Synonymous	64	0.851	1.81e-06	FALSE
HA	Nonsynonymous	108	0.867	2.17e-08	FALSE		HA	Nonsynonymous	64	0.629	1.92e-11	FALSE
HA	Synonymous	108	0.429	1.31e-18	FALSE		HA	Synonymous	64	0.316	1.06e-15	FALSE
NP	Nonsynonymous	108	0.913	2.8e-06	FALSE		NP	Nonsynonymous	64	0.919	0.000468	FALSE
NP	Synonymous	108	0.482	8.67e-18	FALSE		NP	Synonymous	64	0.876	1.14e-05	FALSE
NA	Nonsynonymous	108	0.769	9.54e-12	FALSE		NA	Nonsynonymous	64	0.889	3.15e-05	FALSE
NA	Synonymous	108	0.539	8e-17	FALSE		NA	Synonymous	64	0.755	5.5e-09	FALSE
Test: wilcox.test(x, y, paired = TRUE)							Test: wilcox.test(x, y, paired = TRUE)
Comparison: πN vs πS							Comparison: πN vs πS
product	n	statistic	p_value	label			product	n	statistic	p_value	label
<fct>	<int>	<dbl>	<dbl>	<chr>			<fct>	<int>	<dbl>	<dbl>	<chr>
PB2	108	744	1.6e-11	***			PB2	64	58	5.25e-11	***
PB1	108	1144	5.9e-08	***			PB1	64	214	5.56e-08	***
PA	108	748	1.74e-11	***			PA	64	172	6.58e-09	***
HA	108	1255	2.31e-07	***			HA	64	278	3.53e-07	***
NP	108	945	1.54e-09	***			NP	64	175	7.41e-09	***
NA	108	1732	0.0421	*			NA	64	265	2.23e-07	***
S2C Fig							S2D Fig
Test: shapiro.test							Test: shapiro.test
Comparison: normality							Comparison: normality
product	Mutation	n	W	p_value	is_normal		product	Mutation	n	W	p_value	is_normal
<fct>	<chr>	<int>	<dbl>	<dbl>	<lgl>		<fct>	<chr>	<int>	<dbl>	<dbl>	<lgl>
PB2	Nonsynonymous	22	0.901	0.0304	FALSE		PB2	Nonsynonymous	63	0.856	2.9e-06	FALSE
PB2	Synonymous	22	0.909	0.0447	FALSE		PB2	Synonymous	63	0.535	7.86e-13	FALSE
PB1	Nonsynonymous	22	0.88	0.0121	FALSE		PB1	Nonsynonymous	63	0.892	4.72e-05	FALSE
PB1	Synonymous	22	0.861	0.00535	FALSE		PB1	Synonymous	63	0.725	1.52e-09	FALSE
PA	Nonsynonymous	22	0.886	0.0158	FALSE		PA	Nonsynonymous	63	0.958	0.0311	FALSE
PA	Synonymous	22	0.738	6.3e-05	FALSE		PA	Synonymous	63	0.843	1.15e-06	FALSE
HA	Nonsynonymous	22	0.969	0.681	TRUE		HA	Nonsynonymous	63	0.881	1.88e-05	FALSE
HA	Synonymous	22	0.888	0.0172	FALSE		HA	Synonymous	63	0.743	3.55e-09	FALSE
NP	Nonsynonymous	22	0.918	0.0684	TRUE		NP	Nonsynonymous	63	0.862	4.34e-06	FALSE
NP	Synonymous	22	0.886	0.0155	FALSE		NP	Synonymous	63	0.826	3.94e-07	FALSE
NA	Nonsynonymous	22	0.79	0.000355	FALSE		NA	Nonsynonymous	63	0.842	1.09e-06	FALSE
NA	Synonymous	22	0.838	0.00207	FALSE		NA	Synonymous	63	0.876	1.31e-05	FALSE
Test: wilcox.test(x, y, paired = TRUE)							Test: wilcox.test(x, y, paired = TRUE)
Comparison: πN vs πS							Comparison: πN vs πS
product	n	statistic	p_value	label			product	n	statistic	p_value	label
<fct>	<int>	<dbl>	<dbl>	<chr>			<fct>	<int>	<dbl>	<dbl>	<chr>
PB2	22	40	0.00367	**			PB2	63	370	1.27e-05	***
PB1	22	45	0.015	*			PB1	63	365	1.09e-05	***
PA	22	23	0.000305	***			PA	63	320	2.52e-06	***
HA	22	27	0.000593	***			HA	63	207	4.25e-08	***
NP	22	19	0.000146	***			NP	63	221	7.27e-08	***
NA	22	51	0.0127	*			NA	63	497	0.000474	***
S2E Fig							S2F Fig
Test: shapiro.test							Test: shapiro.test
Comparison: normality							Comparison: normality
product	n	W	p_value	is_normal			product	n	W	p_value	is_normal
<fct>	<int>	<dbl>	<dbl>	<lgl>			<fct>	<int>	<dbl>	<dbl>	<lgl>
PB2	108	0.272	9.36e-21	FALSE			PB2	64	0.515	3.21e-13	FALSE
PB1	108	0.536	7.03e-17	FALSE			PB1	64	0.796	5.37e-08	FALSE
PA	108	0.571	2.96e-16	FALSE			PA	64	0.85	1.59e-06	FALSE
HA	108	0.476	6.98e-18	FALSE			HA	64	0.409	1.28e-14	FALSE
NP	108	0.512	2.68e-17	FALSE			NP	64	0.869	6.32e-06	FALSE
NA	108	0.639	6.55e-15	FALSE			NA	64	0.719	9.48e-10	FALSE
Test: wilcox.test(x, mu = 0)							Test: wilcox.test(x, mu = 0)
Comparison: πN – πS vs. mu							Comparison: πN – πS vs. mu
product	n	statistic	p_value	label			product	n	statistic	p_value	label
<fct>	<int>	<dbl>	<dbl>	<chr>			<fct>	<int>	<dbl>	<dbl>	<chr>
PB2	108	744	1.6e-11	***			PB2	64	58	5.25e-11	***
PB1	108	1144	5.9e-08	***			PB1	64	214	5.56e-08	***
PA	108	748	1.74e-11	***			PA	64	172	6.58e-09	***
HA	108	1255	2.31e-07	***			HA	64	278	3.53e-07	***
NP	108	945	1.54e-09	***			NP	64	175	7.41e-09	***
NA	108	1732	0.0421	*			NA	64	265	2.23e-07	***
S2G Fig							S2H Fig
Test: shapiro.test							Test: shapiro.test
Comparison: normality							Comparison: normality
product	n	W	p_value	is_normal			product	n	W	p_value	is_normal
<fct>	<int>	<dbl>	<dbl>	<lgl>			<fct>	<int>	<dbl>	<dbl>	<lgl>
PB2	22	0.902	0.0319	FALSE			PB2	63	0.576	3.29e-12	FALSE
PB1	22	0.956	0.407	TRUE			PB1	63	0.753	5.98e-09	FALSE
PA	22	0.795	0.000415	FALSE			PA	63	0.875	1.21e-05	FALSE
HA	22	0.966	0.609	TRUE			HA	63	0.727	1.66e-09	FALSE
NP	22	0.809	0.000696	FALSE			NP	63	0.837	7.91e-07	FALSE
NA	22	0.957	0.431	TRUE			NA	63	0.927	0.00113	FALSE
Test: wilcox.test(x, mu = 0)							Test: wilcox.test(x, mu = 0)
Comparison: πN – πS vs. mu							Comparison: πN – πS vs. mu
product	n	statistic	p_value	label			product	n	statistic	p_value	label
<fct>	<int>	<dbl>	<dbl>	<chr>			<fct>	<int>	<dbl>	<dbl>	<chr>
PB2	22	40	0.00367	**			PB2	63	370	1.27e-05	***
PB1	22	45	0.015	*			PB1	63	365	1.09e-05	***
PA	22	23	0.000305	***			PA	63	320	2.52e-06	***
HA	22	27	0.000593	***			HA	63	207	4.25e-08	***
NP	22	19	0.000146	***			NP	63	221	7.27e-08	***
NA	22	51	0.0127	*			NA	63	497	0.000474	***
S5A Fig							S5B Fig
Test: shapiro.test							Test: shapiro.test
Comparison: normality							Comparison: normality
Gene	Group	n	W	p_value	is_normal		Gene	Group	n	W	p_value	is_normal
<chr>	<chr>	<int>	<dbl>	<dbl>	<lgl>		<chr>	<chr>	<int>	<dbl>	<dbl>	<lgl>
HA	Donor	16	0.925	0.2	TRUE		HA	Donor	5	0.79	0.067	TRUE
HA	Recipient	16	0.721	0.000292	FALSE		HA	Recipient	5	0.957	0.789	TRUE
NA	Donor	16	0.796	0.00239	FALSE		NA	Donor	5	0.829	0.137	TRUE
NA	Recipient	16	0.588	1.24e-05	FALSE		NA	Recipient	5	0.809	0.0954	TRUE
NP	Donor	16	0.821	0.0053	FALSE		NP	Donor	5	0.78	0.0553	TRUE
NP	Recipient	16	0.974	0.895	TRUE		NP	Recipient	5	0.925	0.566	TRUE
PA	Donor	16	0.805	0.00315	FALSE		PA	Donor	5	0.924	0.554	TRUE
PA	Recipient	16	0.916	0.148	TRUE		PA	Recipient	5	0.752	0.031	FALSE
PB1	Donor	16	0.843	0.0108	FALSE		PB1	Donor	5	0.713	0.013	FALSE
PB1	Recipient	16	0.881	0.0401	FALSE		PB1	Recipient	5	0.969	0.87	TRUE
PB2	Donor	16	0.913	0.131	TRUE		PB2	Donor	5	0.81	0.0975	TRUE
PB2	Recipient	16	0.79	0.00202	FALSE		PB2	Recipient	5	0.913	0.485	TRUE
Test: wilcox.test(x, y, paired = TRUE)							Test: wilcox.test(x, y, paired = TRUE)
Comparison: Donor πN vs. Recipient πN							Comparison: Donor πN vs. Recipient πN
Gene	n	statistic	p_value	significant			Gene	n	statistic	p_value	significant
<fct>	<int>	<dbl>	<dbl>	<lgl>			<fct>	<int>	<dbl>	<dbl>	<lgl>
PB2	16	14	0.00336	TRUE			PB2	5	7	1	FALSE
PB1	16	30	0.0507	FALSE			PB1	5	5	0.625	FALSE
PA	16	28	0.0386	TRUE			PA	5	6	0.812	FALSE
HA	16	22	0.0155	TRUE			HA	5	7	1	FALSE
NP	16	39	0.144	FALSE			NP	5	8	1	FALSE
NA	16	81	0.518	FALSE			NA	5	11	0.438	FALSE
S5C Fig							S5D Fig
Test: shapiro.test							Test: shapiro.test
Comparison: normality							Comparison: normality
Gene	Group	n	W	p_value	is_normal		Gene	Group	n	W	p_value	is_normal
<chr>	<chr>	<int>	<dbl>	<dbl>	<lgl>		<chr>	<chr>	<int>	<dbl>	<dbl>	<lgl>
HA	Donor	16	0.879	0.038	FALSE		HA	Donor	5	0.816	0.108	TRUE
HA	Recipient	16	0.541	4.72e-06	FALSE		HA	Recipient	5	0.968	0.861	TRUE
NA	Donor	16	0.862	0.0203	FALSE		NA	Donor	5	0.664	0.00385	FALSE
NA	Recipient	16	0.532	3.95e-06	FALSE		NA	Recipient	5	0.905	0.437	TRUE
NP	Donor	16	0.908	0.106	TRUE		NP	Donor	5	0.903	0.43	TRUE
NP	Recipient	16	0.406	3.9e-07	FALSE		NP	Recipient	5	0.86	0.227	TRUE
PA	Donor	16	0.744	0.000538	FALSE		PA	Donor	5	0.813	0.104	TRUE
PA	Recipient	16	0.505	2.33e-06	FALSE		PA	Recipient	5	0.895	0.382	TRUE
PB1	Donor	16	0.905	0.0965	TRUE		PB1	Donor	5	0.87	0.265	TRUE
PB1	Recipient	16	0.493	1.85e-06	FALSE		PB1	Recipient	5	0.939	0.657	TRUE
PB2	Donor	16	0.854	0.0154	FALSE		PB2	Donor	5	0.645	0.00232	FALSE
PB2	Recipient	16	0.377	2.39e-07	FALSE		PB2	Recipient	5	0.943	0.687	TRUE
Test: wilcox.test(x, y, paired = TRUE)							Test: wilcox.test(x, y, paired = TRUE)
Comparison: Donor πS vs. Recipient πS							Comparison: Donor πS vs. Recipient πS
Gene	n	statistic	p_value	significant			Gene	n	statistic	p_value	significant
<fct>	<int>	<dbl>	<dbl>	<lgl>			<fct>	<int>	<dbl>	<dbl>	<lgl>
PB2	16	29	0.0443	TRUE			PB2	5	7	1	FALSE
PB1	16	59	0.669	FALSE			PB1	5	10	0.625	FALSE
PA	16	46	0.274	FALSE			PA	5	3	0.312	FALSE
HA	16	50	0.375	FALSE			HA	5	10	0.625	FALSE
NP	16	38	0.13	FALSE			NP	5	8	1	FALSE
NA	16	24	0.0214	TRUE			NA	5	6	0.812	FALSE
S5E Fig							S5F Fig
Test: shapiro.test							Test: shapiro.test
Comparison: normality							Comparison: normality
Gene	Group	n	W	p_value	is_normal		Gene	Group	n	W	p_value	is_normal
<fct>	<chr>	<int>	<dbl>	<dbl>	<lgl>		<fct>	<chr>	<int>	<dbl>	<dbl>	<lgl>
PB2	Donor	16	0.917	0.15	TRUE		PB2	Donor	5	0.857	0.219	TRUE
PB2	Recipient	16	0.4	3.48e-07	FALSE		PB2	Recipient	5	0.884	0.328	TRUE
PB1	Donor	16	0.919	0.164	TRUE		PB1	Donor	5	0.957	0.788	TRUE
PB1	Recipient	16	0.444	7.52e-07	FALSE		PB1	Recipient	5	0.972	0.888	TRUE
PA	Donor	16	0.809	0.00363	FALSE		PA	Donor	5	0.777	0.0521	TRUE
PA	Recipient	16	0.488	1.68e-06	FALSE		PA	Recipient	5	0.889	0.353	TRUE
HA	Donor	16	0.853	0.0148	FALSE		HA	Donor	5	0.79	0.0666	TRUE
HA	Recipient	16	0.563	7.42e-06	FALSE		HA	Recipient	5	0.947	0.714	TRUE
NP	Donor	16	0.902	0.0857	TRUE		NP	Donor	5	0.775	0.0494	FALSE
NP	Recipient	16	0.429	5.77e-07	FALSE		NP	Recipient	5	0.838	0.159	TRUE
NA	Donor	16	0.936	0.302	TRUE		NA	Donor	5	0.693	0.00799	FALSE
NA	Recipient	16	0.611	2.04e-05	FALSE		NA	Recipient	5	0.83	0.138	TRUE
Test: wilcox.test(x, y, paired = TRUE)							Test: wilcox.test(x, y, paired = TRUE)
Comparison: Donor πN – πS vs. Recipient πN – πS							Comparison: Donor πN – πS vs. Recipient πN – πS
Gene	n	statistic	p_value	significant			Gene	n	statistic	p_value	significant
<fct>	<int>	<dbl>	<dbl>	<lgl>			<fct>	<int>	<dbl>	<dbl>	<lgl>
PB2	16	86	0.375	FALSE			PB2	5	11	0.438	FALSE
PB1	16	56	0.562	FALSE			PB1	5	4	0.438	FALSE
PA	16	81	0.528	FALSE			PA	5	13	0.188	FALSE
HA	16	82	0.495	FALSE			HA	5	3	0.312	FALSE
NP	16	81	0.528	FALSE			NP	5	7	1	FALSE
NA	16	105	0.0577	FALSE			NA	5	10	0.625	FALSE
Test: wilcox.test(x, mu = 0)							Test: wilcox.test(x, mu = 0)
Comparison: πN – πS vs. mu							Comparison: πN – πS vs. mu
Gene	Group	n	statistic	p_value	label		Gene	Group	n	statistic	p_value	label
<fct>	<chr>	<int>	<dbl>	<dbl>	<chr>		<fct>	<chr>	<int>	<dbl>	<dbl>	<chr>
PB2	Donor	16	13	0.0048	**		PB2	Donor	5	0	0.0625	ns
PB2	Recipient	16	15	0.00418	**		PB2	Recipient	5	0	0.0625	ns
PB1	Donor	16	11	0.00346	**		PB1	Donor	5	0	0.1	ns
PB1	Recipient	16	27	0.0335	*		PB1	Recipient	5	5	0.625	ns
PA	Donor	16	14	0.00564	**		PA	Donor	5	0	0.0625	ns
PA	Recipient	16	21	0.0131	*		PA	Recipient	5	0	0.0625	ns
HA	Donor	16	0	0.000478	***		HA	Donor	5	1	0.125	ns
HA	Recipient	16	16	0.00516	**		HA	Recipient	5	2	0.188	ns
NP	Donor	16	0	0.000478	***		NP	Donor	5	0	0.0625	ns
NP	Recipient	16	20	0.0249	*		NP	Recipient	5	2	0.188	ns
NA	Donor	16	67	0.712	ns		NA	Donor	5	4	0.438	ns
NA	Recipient	16	25	0.0901	ns		NA	Recipient	5	0	0.0625	ns
S6A Fig							S6B Fig
Test: shapiro.test							Test: shapiro.test
Comparison: normality							Comparison: normality
Gene	Group	n	W	p_value	is_normal		Gene	Group	n	W	p_value	is_normal
<chr>	<chr>	<int>	<dbl>	<dbl>	<lgl>		<chr>	<chr>	<int>	<dbl>	<dbl>	<lgl>
HA	Donor	4	0.63	0.00124	FALSE		HA	Donor	15	0.846	0.0151	FALSE
HA	Recipient	4	0.863	0.27	TRUE		HA	Recipient	15	0.81	0.00499	FALSE
NA	Donor	4	0.63	0.00124	FALSE		NA	Donor	15	0.885	0.0565	TRUE
NA	Recipient	4	0.939	0.649	TRUE		NA	Recipient	15	0.81	0.00501	FALSE
NP	Donor	4	0.63	0.00124	FALSE		NP	Donor	15	0.738	0.000647	FALSE
NP	Recipient	4	0.675	0.00576	FALSE		NP	Recipient	15	0.753	0.000981	FALSE
PA	Donor	4	0.63	0.00124	FALSE		PA	Donor	15	0.95	0.527	TRUE
PA	Recipient	4	0.987	0.94	TRUE		PA	Recipient	15	0.936	0.332	TRUE
PB1	Donor	4	0.63	0.00124	FALSE		PB1	Donor	15	0.904	0.111	TRUE
PB1	Recipient	4	0.841	0.199	TRUE		PB1	Recipient	15	0.921	0.2	TRUE
PB2	Donor	4	0.63	0.00124	FALSE		PB2	Donor	15	0.592	2.13e-05	FALSE
PB2	Recipient	4	0.881	0.344	TRUE		PB2	Recipient	15	0.91	0.138	TRUE
Test: wilcox.test(x, y, paired = TRUE)							Test: wilcox.test(x, y, paired = TRUE)
Comparison: Donor πN vs. Recipient πN							Comparison: Donor πN vs. Recipient πN
Gene	n	statistic	p_value	significant			Gene	n	statistic	p_value	significant
<fct>	<int>	<dbl>	<dbl>	<lgl>			<fct>	<int>	<dbl>	<dbl>	<lgl>
PB2	4	7	0.625	FALSE			PB2	15	36	0.188	FALSE
PB1	4	1	0.25	FALSE			PB1	15	66	0.762	FALSE
PA	4	8	0.375	FALSE			PA	15	87	0.135	FALSE
HA	4	1	0.25	FALSE			HA	15	88	0.121	FALSE
NP	4	0	0.125	FALSE			NP	15	80	0.277	FALSE
NA	4	2	0.375	FALSE			NA	15	73	0.489	FALSE
S6C Fig							S6D Fig
Test: shapiro.test							Test: shapiro.test
Comparison: normality							Comparison: normality
Gene	Group	n	W	p_value	is_normal		Gene	Group	n	W	p_value	is_normal
<chr>	<chr>	<int>	<dbl>	<dbl>	<lgl>		<chr>	<chr>	<int>	<dbl>	<dbl>	<lgl>
HA	Donor	4	0.63	0.00124	FALSE		HA	Donor	15	0.746	0.000798	FALSE
HA	Recipient	4	0.792	0.089	TRUE		HA	Recipient	15	0.822	0.00704	FALSE
NA	Donor	4	0.63	0.00124	FALSE		NA	Donor	15	0.814	0.00555	FALSE
NA	Recipient	4	0.914	0.505	TRUE		NA	Recipient	15	0.914	0.155	TRUE
NP	Donor	4	0.63	0.00124	FALSE		NP	Donor	15	0.926	0.242	TRUE
NP	Recipient	4	0.944	0.681	TRUE		NP	Recipient	15	0.831	0.00959	FALSE
PA	Donor	4	0.63	0.00124	FALSE		PA	Donor	15	0.739	0.000665	FALSE
PA	Recipient	4	0.939	0.646	TRUE		PA	Recipient	15	0.785	0.00236	FALSE
PB1	Donor	4	0.63	0.00124	FALSE		PB1	Donor	15	0.713	0.000346	FALSE
PB1	Recipient	4	0.834	0.178	TRUE		PB1	Recipient	15	0.848	0.0163	FALSE
PB2	Donor	4	0.63	0.00124	FALSE		PB2	Donor	15	0.79	0.00276	FALSE
PB2	Recipient	4	0.845	0.21	TRUE		PB2	Recipient	15	0.473	2.15e-06	FALSE
Test: wilcox.test(x, y, paired = TRUE)							Test: wilcox.test(x, y, paired = TRUE)
Comparison: Donor πS vs. Recipient πS							Comparison: Donor πS vs. Recipient πS
Gene	n	statistic	p_value	significant			Gene	n	statistic	p_value	significant
<fct>	<int>	<dbl>	<dbl>	<lgl>			<fct>	<int>	<dbl>	<dbl>	<lgl>
PB2	4	0	0.125	FALSE			PB2	15	86	0.151	FALSE
PB1	4	2	0.375	FALSE			PB1	15	77	0.359	FALSE
PA	4	9	0.25	FALSE			PA	15	68	0.679	FALSE
HA	4	1	0.25	FALSE			HA	15	85	0.169	FALSE
NP	4	6	0.875	FALSE			NP	15	79	0.303	FALSE
NA	4	3	0.625	FALSE			NA	15	84	0.188	FALSE
S6E Fig							S6F Fig
Test: shapiro.test							Test: shapiro.test
Comparison: normality							Comparison: normality
Gene	Group	n	W	p_value	is_normal		Gene	Group	n	W	p_value	is_normal
<fct>	<chr>	<int>	<dbl>	<dbl>	<lgl>		<fct>	<chr>	<int>	<dbl>	<dbl>	<lgl>
PB2	Donor	4	0.63	0.00124	FALSE		PB2	Donor	15	0.728	0.000505	FALSE
PB2	Recipient	4	0.969	0.835	TRUE		PB2	Recipient	15	0.527	5.84e-06	FALSE
PB1	Donor	4	0.63	0.00124	FALSE		PB1	Donor	15	0.727	0.000488	FALSE
PB1	Recipient	4	0.806	0.113	TRUE		PB1	Recipient	15	0.906	0.117	TRUE
PA	Donor	4	0.63	0.00124	FALSE		PA	Donor	15	0.826	0.00798	FALSE
PA	Recipient	4	0.972	0.853	TRUE		PA	Recipient	15	0.777	0.00188	FALSE
HA	Donor	4	0.63	0.00124	FALSE		HA	Donor	15	0.671	0.000124	FALSE
HA	Recipient	4	0.76	0.0475	FALSE		HA	Recipient	15	0.815	0.00571	FALSE
NP	Donor	4	0.63	0.00124	FALSE		NP	Donor	15	0.893	0.0742	TRUE
NP	Recipient	4	0.981	0.91	TRUE		NP	Recipient	15	0.901	0.1	TRUE
NA	Donor	4	0.63	0.00124	FALSE		NA	Donor	15	0.936	0.336	TRUE
NA	Recipient	4	0.988	0.945	TRUE		NA	Recipient	15	0.884	0.0546	TRUE
Test: wilcox.test(x, y, paired = TRUE)							Test: wilcox.test(x, y, paired = TRUE)
Comparison: Donor πN – πS vs. Recipient πN – πS							Comparison: Donor πN – πS vs. Recipient πN – πS
Gene	n	statistic	p_value	significant			Gene	n	statistic	p_value	significant
<fct>	<int>	<dbl>	<dbl>	<lgl>			<fct>	<int>	<dbl>	<dbl>	<lgl>
PB2	4	10	0.125	FALSE			PB2	15	35	0.169	FALSE
PB1	4	7	0.625	FALSE			PB1	15	40	0.277	FALSE
PA	4	1	0.25	FALSE			PA	15	56	0.847	FALSE
HA	4	7	0.625	FALSE			HA	15	44	0.389	FALSE
NP	4	4	0.875	FALSE			NP	15	43	0.359	FALSE
NA	4	0	0.125	FALSE			NA	15	41	0.303	FALSE
Test: wilcox.test(x, mu = 0)							Test: wilcox.test(x, mu = 0)
Comparison: πN – πS vs. mu							Comparison: πN – πS vs. mu
Gene	Group	n	statistic	p_value	label		Gene	Group	n	statistic	p_value	label
<fct>	<chr>	<int>	<dbl>	<dbl>	<chr>		<fct>	<chr>	<int>	<dbl>	<dbl>	<chr>
PB2	Donor	4	9	0.186	ns		PB2	Donor	15	0	0.000718	***
PB2	Recipient	4	1	0.25	ns		PB2	Recipient	15	42	0.33	ns
PB1	Donor	4	0	0.089	ns		PB1	Donor	15	16	0.0134	*
PB1	Recipient	4	1	0.25	ns		PB1	Recipient	15	21	0.0256	*
PA	Donor	4	0	0.089	ns		PA	Donor	15	29	0.0829	ns
PA	Recipient	4	3	0.625	ns		PA	Recipient	15	23	0.0353	*
HA	Donor	4	0	0.089	ns		HA	Donor	15	1	0.000881	***
HA	Recipient	4	0	0.125	ns		HA	Recipient	15	11	0.00336	**
NP	Donor	4	1	0.186	ns		NP	Donor	15	4	0.0016	**
NP	Recipient	4	2	0.375	ns		NP	Recipient	15	20	0.0215	*
NA	Donor	4	0	0.089	ns		NA	Donor	15	27	0.0646	ns
NA	Recipient	4	3	0.625	ns		NA	Recipient	15	33	0.135	ns
S7A Fig								S7B Fig
Test: shapiro.test								Test: shapiro.test
Comparison: normality								Comparison: normality
Region	Group	n	W	p_value	is_normal			Region	Group	n	W	p_value	is_normal
<fct>	<fct>	<int>	<dbl>	<dbl>	<lgl>			<fct>	<fct>	<int>	<dbl>	<dbl>	<lgl>
Antigenic	Donor	16	0.8	0.00276	FALSE			Antigenic	Donor	5	0.816	0.109	TRUE
Antigenic	Recipient	16	0.683	0.000111	FALSE			Antigenic	Recipient	5	0.767	0.0424	FALSE
Antigenic	All	648	0.326	2.31e-43	FALSE			Antigenic	All	384	0.269	3.28e-36	FALSE
Non-antigenic	Donor	16	0.741	0.00049	FALSE			Non-antigenic	Donor	5	0.65	0.00266	FALSE
Non-antigenic	Recipient	16	0.574	9.35e-06	FALSE			Non-antigenic	Recipient	5	0.92	0.528	TRUE
Non-antigenic	All	108	0.583	5.03e-16	FALSE			Non-antigenic	All	64	0.562	1.56e-12	FALSE
Test: wilcox.test(x, y, paired = TRUE) for donor-recipient comparisons								Test: wilcox.test(x, y, paired = TRUE) for donor-recipient comparisons
Test: wilcox.test(x, y, paired = FALSE) for "All" comparisons								Test: wilcox.test(x, y, paired = FALSE) for "All" comparisons
Comparison: Comparing πN – πS between various groups								Comparison: Comparing πN – πS between various groups
Region	comparison	statistic	p_value	label				Region	comparison	statistic	p_value	label
<fct>	<chr>	<dbl>	<dbl>	<chr>				<fct>	<chr>	<dbl>	<dbl>	<chr>
Antigenic	Donor vs Recipient	81	0.528	ns				Antigenic	Donor vs Recipient	5	0.625	ns
Antigenic	Donor vs All	4544	0.398	ns				Antigenic	Donor vs All	960	1	ns
Antigenic	Recipient vs All	3775	0.0626	ns				Antigenic	Recipient vs All	898	0.807	ns
Non-antigenic	Donor vs Recipient	64	0.86	ns				Non-antigenic	Donor vs Recipient	4	0.438	ns
Non-antigenic	Donor vs All	662	0.133	ns				Non-antigenic	Donor vs All	156	0.926	ns
Non-antigenic	Recipient vs All	766	0.467	ns				Non-antigenic	Recipient vs All	146	0.763	ns
Test: wilcox.test(x, mu = 0)								Test: wilcox.test(x, mu = 0)
Comparison: πN – πS vs. mu								Comparison: πN – πS vs. mu
Region	Group	n	statistic	p_value	label			Region	Group	n	statistic	p_value	label
<fct>	<fct>	<int>	<dbl>	<dbl>	<chr>			<fct>	<fct>	<int>	<dbl>	<dbl>	<chr>
Antigenic	Donor	16	21	0.0161	*			Antigenic	Donor	5	6	0.812	ns
Antigenic	Recipient	16	17	0.0158	*			Antigenic	Recipient	5	5	0.625	ns
Antigenic	All	648	47333	9.33e-13	***			Antigenic	All	384	20960	5.73e-08	***
Non-antigenic	Donor	16	1	0.00058	***			Non-antigenic	Donor	5	0	0.0625	ns
Non-antigenic	Recipient	16	18	0.00763	**			Non-antigenic	Recipient	5	0	0.0625	ns
Non-antigenic	All	108	1245	3.26e-07	***			Non-antigenic	All	64	239	8.63e-08	***
Test: wilcox.test(x, y, paired = TRUE) for donor-recipient comparisons								Test: wilcox.test(x, y, paired = TRUE) for donor-recipient comparisons
Test: wilcox.test(x, y, paired = FALSE) for "All" comparisons								Test: wilcox.test(x, y, paired = FALSE) for "All" comparisons
Comparison: Antigenic vs. non-antigenic πN – πS per group								Comparison: Antigenic vs. non-antigenic πN – πS per group
Group	a	n	paired	statistic	p_value	label		Group	a	n	paired	statistic	p_value	label
<fct>	<list>	<list>	<lgl>	<dbl>	<dbl>	<chr>		<fct>	<list>	<list>	<lgl>	<dbl>	<dbl>	<chr>
Donor	16	16	TRUE	74	0.776	ns		Donor	5	5	TRUE	11	0.438	ns
Recipient	16	16	TRUE	57	0.597	ns		Recipient	5	5	TRUE	7	1	ns
All	648	108	FALSE	38746	0.0737	ns		All	384	64	FALSE	14782	0.0093	**
Median πN – πS values								Median πN – πS values
Region	Group	median_per10k						Region	Group	median_per10k
<fct>	<fct>	<dbl>						<fct>	<fct>	<dbl>
Antigenic	Donor	-1.16						Antigenic	Donor	0.621
Antigenic	Recipient	-1.74						Antigenic	Recipient	-1.64
Antigenic	All	0						Antigenic	All	-0.467
Non-antigenic	Donor	-1.97						Non-antigenic	Donor	-0.872
Non-antigenic	Recipient	-1.54						Non-antigenic	Recipient	-1.83
Non-antigenic	All	-1.46						Non-antigenic	All	-1.4
S7C Fig								S7D Fig
Test: shapiro.test								Test: shapiro.test
Comparison: normality								Comparison: normality
Region	Group	n	W	p_value	is_normal			Region	Group	n	W	p_value	is_normal
<fct>	<fct>	<int>	<dbl>	<dbl>	<lgl>			<fct>	<fct>	<int>	<dbl>	<dbl>	<lgl>
Antigenic	Donor	4	NA	NA	FALSE			Antigenic	Donor	15	0.764	0.00133	FALSE
Antigenic	Recipient	4	0.75	0.0385	FALSE			Antigenic	Recipient	15	0.737	0.000631	FALSE
Antigenic	All	132	0.391	4.45e-21	FALSE			Antigenic	All	378	0.166	1.05e-37	FALSE
Non-antigenic	Donor	4	0.63	0.00124	FALSE			Non-antigenic	Donor	15	0.718	0.000386	FALSE
Non-antigenic	Recipient	4	0.884	0.356	TRUE			Non-antigenic	Recipient	15	0.773	0.00168	FALSE
Non-antigenic	All	22	0.933	0.144	TRUE			Non-antigenic	All	63	0.698	4.3e-10	FALSE
Test: wilcox.test(x, y, paired = TRUE) for donor-recipient comparisons								Test: wilcox.test(x, y, paired = TRUE) for donor-recipient comparisons
Test: wilcox.test(x, y, paired = FALSE) for "All" comparisons								Test: wilcox.test(x, y, paired = FALSE) for "All" comparisons
Comparison: Comparing πN – πS between various groups								Comparison: Comparing πN – πS between various groups
Region	comparison	statistic	p_value	label				Region	comparison	statistic	p_value	label
<fct>	<chr>	<dbl>	<dbl>	<chr>				<fct>	<chr>	<dbl>	<dbl>	<chr>
Antigenic	Donor vs Recipient	4	0.789	ns				Antigenic	Donor vs Recipient	36	0.315	ns
Antigenic	Donor vs All	290	0.655	ns				Antigenic	Donor vs All	2426	0.266	ns
Antigenic	Recipient vs All	228	0.548	ns				Antigenic	Recipient vs All	2367	0.204	ns
Non-antigenic	Donor vs Recipient	6	0.875	ns				Non-antigenic	Donor vs Recipient	43	0.359	ns
Non-antigenic	Donor vs All	44	1	ns				Non-antigenic	Donor vs All	412	0.451	ns
Non-antigenic	Recipient vs All	37	0.644	ns				Non-antigenic	Recipient vs All	398	0.345	ns
Test: wilcox.test(x, mu = 0)								Test: wilcox.test(x, mu = 0)
Comparison: πN – πS vs. mu								Comparison: πN – πS vs. mu
Region	Group	n	statistic	p_value	label			Region	Group	n	statistic	p_value	label
<fct>	<fct>	<int>	<dbl>	<dbl>	<chr>			<fct>	<fct>	<int>	<dbl>	<dbl>	<chr>
Antigenic	Donor	4	0	NaN	ns			Antigenic	Donor	15	24	0.45	ns
Antigenic	Recipient	4	2	0.789	ns			Antigenic	Recipient	15	29	0.456	ns
Antigenic	All	132	108	0.00626	**			Antigenic	All	378	3151	0.0387	*
Non-antigenic	Donor	4	0	0.089	ns			Non-antigenic	Donor	15	7	0.00284	**
Non-antigenic	Recipient	4	0	0.125	ns			Non-antigenic	Recipient	15	6	0.000854	***
Non-antigenic	All	22	32	0.00126	**			Non-antigenic	All	63	153	4.92e-09	***
Test: wilcox.test(x, y, paired = TRUE) for donor-recipient comparisons								Test: wilcox.test(x, y, paired = TRUE) for donor-recipient comparisons
Test: wilcox.test(x, y, paired = FALSE) for "All" comparisons								Test: wilcox.test(x, y, paired = FALSE) for "All" comparisons
Comparison: Antigenic vs. non-antigenic πN – πS per group								Comparison: Antigenic vs. non-antigenic πN – πS per group
Group	a	n	paired	statistic	p_value	label		Group	a	n	paired	statistic	p_value	label
<fct>	<list>	<list>	<lgl>	<dbl>	<dbl>	<chr>		<fct>	<list>	<list>	<lgl>	<dbl>	<dbl>	<chr>
Donor	4	4	TRUE	10	0.089	ns		Donor	15	15	TRUE	67	0.712	ns
Recipient	4	4	TRUE	6	0.875	ns		Recipient	15	15	TRUE	81	0.252	ns
All	132	22	FALSE	1957	0.00211	**		All	378	63	FALSE	18087	2.56e-13	***
Median πN – πS values								Median πN – πS values
Region	Group	median_per10k						Region	Group	median_per10k
<fct>	<fct>	<dbl>						<fct>	<fct>	<dbl>
Antigenic	Donor	0						Antigenic	Donor	0
Antigenic	Recipient	-0.422						Antigenic	Recipient	-0.295
Antigenic	All	0						Antigenic	All	0
Non-antigenic	Donor	-1						Non-antigenic	Donor	-2.04
Non-antigenic	Recipient	-2.23						Non-antigenic	Recipient	-2.4
Non-antigenic	All	-1.6						Non-antigenic	All	-1.58
