# Supplementary material for: Weak selection and stochastic processes limit the emergence of antigenic variants during household transmission of influenza A viruses
Source: PLoS Pathog. 2026 May 7;22(5):e1013689. doi: 10.1371/journal.ppat.1013689 (PMC13175490; doi:10.1371/journal.ppat.1013689)
Supplement: S4 Table — Genes shown: HA (hemagglutinin) only. (XLSX) [file ppat.1013689.s013.xlsx]

## Sheet: Sheet1
Start	Stop	ID	Antigenic_Site	HA_number
429	431	Antigenic	A	122
435	437	Antigenic	A	124
441	443	Antigenic	A	126
453	455	Antigenic	A	130
456	458	Antigenic	A	131
459	461	Antigenic	A	132
462	464	Antigenic	A	133
468	470	Antigenic	A	135
474	476	Antigenic	A	137
477	479	Antigenic	A	138
483	485	Antigenic	A	140
489	491	Antigenic	A	142
492	494	Antigenic	A	143
495	497	Antigenic	A	144
498	500	Antigenic	A	145
501	503	Antigenic	A	146
513	515	Antigenic	A	150
519	521	Antigenic	A	152
567	569	Antigenic	A	168
447	449	Antigenic	B	128
450	452	Antigenic	B	129
528	530	Antigenic	B	155
531	533	Antigenic	B	156
534	536	Antigenic	B	157
537	539	Antigenic	B	158
540	542	Antigenic	B	159
543	545	Antigenic	B	160
552	554	Antigenic	B	163
555	557	Antigenic	B	164
558	560	Antigenic	B	165
621	623	Antigenic	B	186
624	626	Antigenic	B	187
627	629	Antigenic	B	188
630	632	Antigenic	B	189
633	635	Antigenic	B	190
639	641	Antigenic	B	192
642	644	Antigenic	B	193
645	647	Antigenic	B	194
651	653	Antigenic	B	196
654	656	Antigenic	B	197
657	659	Antigenic	B	198
195	197	Antigenic	C	44
198	200	Antigenic	C	45
201	203	Antigenic	C	46
204	206	Antigenic	C	47
207	209	Antigenic	C	48
213	215	Antigenic	C	50
216	218	Antigenic	C	51
222	224	Antigenic	C	53
225	227	Antigenic	C	54
882	884	Antigenic	C	273
888	890	Antigenic	C	275
891	893	Antigenic	C	276
897	899	Antigenic	C	278
900	902	Antigenic	C	279
903	905	Antigenic	C	280
945	947	Antigenic	C	294
954	956	Antigenic	C	297
960	962	Antigenic	C	299
963	965	Antigenic	C	300
975	977	Antigenic	C	304
978	980	Antigenic	C	305
984	986	Antigenic	C	307
987	989	Antigenic	C	308
990	992	Antigenic	C	309
993	995	Antigenic	C	310
996	998	Antigenic	C	311
999	1001	Antigenic	C	312
351	353	Antigenic	D	96
369	371	Antigenic	D	102
372	374	Antigenic	D	103
414	416	Antigenic	D	117
426	428	Antigenic	D	121
564	566	Antigenic	D	167
573	575	Antigenic	D	170
576	578	Antigenic	D	171
579	581	Antigenic	D	172
582	584	Antigenic	D	173
585	587	Antigenic	D	174
588	590	Antigenic	D	175
591	593	Antigenic	D	176
594	596	Antigenic	D	177
600	602	Antigenic	D	179
609	611	Antigenic	D	182
666	668	Antigenic	D	201
672	674	Antigenic	D	203
684	686	Antigenic	D	207
687	689	Antigenic	D	208
690	692	Antigenic	D	209
699	701	Antigenic	D	212
702	704	Antigenic	D	213
705	707	Antigenic	D	214
708	710	Antigenic	D	215
711	713	Antigenic	D	216
714	716	Antigenic	D	217
717	719	Antigenic	D	218
720	722	Antigenic	D	219
741	743	Antigenic	D	226
744	746	Antigenic	D	227
747	749	Antigenic	D	228
750	752	Antigenic	D	229
753	755	Antigenic	D	230
777	779	Antigenic	D	238
783	785	Antigenic	D	240
789	791	Antigenic	D	242
795	797	Antigenic	D	244
801	803	Antigenic	D	246
804	806	Antigenic	D	247
807	809	Antigenic	D	248
234	236	Antigenic	E	57
240	242	Antigenic	E	59
249	251	Antigenic	E	62
252	254	Antigenic	E	63
264	266	Antigenic	E	67
288	290	Antigenic	E	75
297	299	Antigenic	E	78
303	305	Antigenic	E	80
306	308	Antigenic	E	81
309	311	Antigenic	E	82
312	314	Antigenic	E	83
321	323	Antigenic	E	86
324	326	Antigenic	E	87
327	329	Antigenic	E	88
336	338	Antigenic	E	91
339	341	Antigenic	E	92
390	392	Antigenic	E	109
843	845	Antigenic	E	260
846	848	Antigenic	E	261
849	851	Antigenic	E	262
858	860	Antigenic	E	265
