# Supplementary material for: Weak selection and stochastic processes limit the emergence of antigenic variants during household transmission of influenza A viruses
Source: PLoS Pathog. 2026 May 7;22(5):e1013689. doi: 10.1371/journal.ppat.1013689 (PMC13175490; doi:10.1371/journal.ppat.1013689)
Supplement: S5 Table — Genes shown: HA (hemagglutinin) only. (XLSX) [file ppat.1013689.s014.xlsx]

## Sheet: Sheet1
Start	Stop	ID	Antigenic_Site	HA_number
280	297	Antigenic	Cb	70
442	447	Antigenic	Sa	124
481	498	Antigenic	Ca2	137
529	543	Antigenic	Sa	153
547	564	Antigenic	Sa	159
568	582	Antigenic	Ca1	166
622	657	Antigenic	Sb	184
679	687	Antigenic	Ca1	203
733	738	Antigenic	Ca2	221
775	783	Antigenic	Ca1	235
